# Supplementary material for: New Insights and Implications of Cell–Cell Interactions in Developmental Biology
Source: Int J Mol Sci. 2025 Apr 23;26(9):3997. doi: 10.3390/ijms26093997 (PMC12072105; doi:10.3390/ijms26093997)
Supplement: Supplementary file 1 [file ijms-26-03997-s001.zip]

Archive with 2 entries (2 files):
- Supplementary Table 2 CCIs tools.xlsx
- Supplementary Table 1 Database introduction.xlsx
