# Supplementary material for: New Insights and Implications of Cell–Cell Interactions in Developmental Biology
Source: Int J Mol Sci. 2025 Apr 23;26(9):3997. doi: 10.3390/ijms26093997 (PMC12072105; doi:10.3390/ijms26093997)
Supplement: Supplementary file 1 [file ijms-26-03997-s001.zip › Supplementary Table 2 CCIs tools.xlsx]

## Sheet: Sheet1
Supplementary Table 2 CCIs tools
Tools name	Introduce	c	Language	Website link	Ref
Ligand receptor co-expression and differential analysis
Cellphonedb	Randomly arrange clustering labels to generate zero distribution scores, identify significant cellular interactions, and consider the subunit structures of ligands and receptors to accurately characterize heteromeric complexes		Jupyter Noterbook, Python	https://github.com/ventolab/CellphoneDB	[31]
CellChat	Introducing a scoring method for cell communication intensity and use network analysis and pattern recognition methods to predict the main signal inputs and outputs of cells		R	https://github.com/sqjin/CellChat	[89]
iTALK	Applying the differential expression values of ligands and receptors between two cells to identify LR pairs between different clusters		R	https://github.com/Coolgenome/iTALK	[78]
NATMI	Allowing users to identify key ligand-receptor pairs based on expression or specificity, and compare and analyze networks to determine changes in intercellular signaling under different conditions		Python	https://github.com/forrest-lab/NATMI	[94]
CSOmap	Potential key ligand-receptor pairs that mediate cellular interactions can be revealed. Evaluate the potential impact of gene overexpression or knockdown, as well as cell metastasis or depletion, on cellular spatial tissue changes by calculating the strength of interactions		R, C++, C	https://github.com/lijxug/CSOmapR/	[95]
NeuronChat	A prior knowledge base based on manual screening of LR, where the product of expression levels between LRs is used as the cell communication strength score to construct a cell communication network		R	https://github.com/Wei-BioMath/NeuronChat	[96]
scLR	Identifying LR pairs under different conditions and construct a cell communication network for single-cell data under two different conditions based on the difference analysis of LR pairs		R	https://github.com/cyhsutn/sclr	[97]
scConnect	Calculating LR scores based on gene expression, shuffle cell type labels to estimate the random distribution of LR scores, and calculate the z-score, P-value, and corrected P-value for each LR score. Then, perform interactive inference and graph construction		Jupyter Notebook, Python	https://github.com/JonETJakobsson/scConnect	[98]
SingleCellSignalR	Using regularized ligand-receptor expression values as a criterion for assessing cellular communication strength		R	https://github.com/SCA-IRCM/SingleCellSignalR	[37]
ICELLNET	Summing up the product of the scores of all ligand- receptor pairs between two cell clusters to calculate an overall cell communication score and assess the strength of cell communication		R	https://github.com/soumelis-lab/ICELLNET	[36]
TraSig	Calculating the interaction scores and p-values of each possible ligand-receptor pairs through pseudo temporal sequencing of cell types and gene expression along trajectories. It also calculates the total score of cell type pairs by combining the scores of individual ligand receptors		Jupyter Notebook, Python	https://github.com/doraadong/TraSig	[99]
TimiGP	The calculation method of TIME was studied by inferring cell-cell interactions and the prognostic value of immune cells. By combining survival statistics data and bulk transcriptome profiles, an immune cell-cell interaction network was constructed		R	https://github.com/CSkylarL/TimiGP	[100]
NICHES	A tool based on LR for analyzing cell communication in single-cell transcriptome and spatial transcriptome data, using the product of ligand-receptor pairs as the score for cell communication intensity		HTML, R	https://github.com/msraredon/NICHES	[101]
CCInx	Based on the CellInteraction database, ligand-receptor pairs are manually screened, and the DGE results from MAST analysis are used to construct a cell communication network		R	https://github.com/BaderLab/AgingMouseBrainCCInx	[102]
Scriabin	Consisting of three main workflows: 1. Cell cell interaction matrix workflow, most suitable for smaller datasets; 2. A workflow for summarizing interaction diagrams designed for large-scale comparative data analysis; 3. Workflow for discovering interaction programs applicable to any dataset size		R	https://github.com/BlishLab/scriabin/	[103]
ScSeqComm	Identifying and quantify ongoing intercellular and intracellular signal transduction by calculating the strength of interactions between LR pairs		R, Python	https://gitlab.com/sysbiobig/scseqcomm	[104]
Celltalker	Evaluating the known ligand receptor interactions between cells in each group. Judging the level of ligands and receptors in interactions by jointly weighting expressions		R	https://github.com/arc85/celltalker	[105]
dsCellNet	Constructing an interaction network using known LR pairs and protein localization information, and calculating cell interaction correlation using DTW algorithm		R	https://github.com/songzh523/dsCellNet	[106]
ScDiffCom	Performing differential analysis of cell communication under two conditions, assign a score to each cell interaction pair based on the average expression of genes in each cell, and display the strength of cell communication		R	https://github.com/CyrilLagger/scDiffCom/	[87]
LRLoop	A new method for analyzing cell-cell communication based on bidirectional ligand receptor interactions		R	https://github.com/csanti88/LRLoop/	[107]
SPRUCE	A tool for analyzing cell communication by embedding an Interactive Topic Model (ETM)		C++, Python	https://github.com/raphael-group/spruce	[108]
Network analysis
NicheNet	Based on the PageRank algorithm, the ligand-receptor pairs interaction network pathway is used to evaluate the predictive ability of ligands on downstream pathway targets as an interaction score		R	https://github.com/saeyslab/nichenetr	[34]
Connectome	Helps to compute and interactively explore the cellular signaling network topology contained in scRNA-seq data		R	https://github.com/msraredon/Connectome/	[109]
MDIC3	Revealing the collaborative intercellular communication between gene regulatory networks (GRNs) and matrix degradation based on scRNA-seq data independent of prior knowledge		Python, R	https://github.com/LYxiaotai/MDIC3	[110]
CLARIFY	Based on multi-level graph autoencoder (GAE), utilizing gene regulatory network (GRN) and spatial position information and gene expression to infer cell communication		Jupyter Notebook, Python	https://github.com/MihirBafna/clarify	[111]
Giotto	Randomly arrange clustering labels to generate zero score distributions of ligand receptor pairs, and use spatial transcriptome information to identify significant interactions		R, Python	https://github.com/drieslab/Giotto	[26]
CellAgentChat	Agent based model (ABM) reveals cellular communication from single-cell and spatial transcriptome data		Jupyter Notebook, Python	https://github.com/mcgilldinglab/CellAgentChat	[112]
cytotalk	Constructing an integrated network of functional gene interactions within and between cells from scRNA-seq data, and extracting the signal network using the Prize Collecting Steiner Tree (PCST) algorithm		R	https://github.com/tanlabcode/CytoTalk	[113]
exFINDER	A tool for identifying extracellular communication signals using prior knowledge of signaling pathways: (a) identifying external signals that activate target genes; (b) Inference of signal pathways connecting external signals and target genes, (c) quantitative analysis of the network		HTML, R	https://github.com/ChanghanGitHub/exFINDER	[114]
SoptSC	Optimization of scRNA-seq data analysis based on similarity matrix, integrating downstream signal measurements into a ligand receptor pair scoring function		MATLAB, HTML, Java, C++	https://github.com/WangShuxiong/SoptSC	[115]
SCENIC	Analyzing gene regulatory networks (GRNs) from scRNA-seq data by regulatory networks and cluster reasoning, and then analyze cell communication intensity by evaluating the activity of GRNs in each cell		HTML, Jupyter Notebook	https://github.com/aertslab/SCENIC	[116]
ProximID	A method for constructing cell networks based on physical cell interactions and scRNA-seq data (for cell type identification)		R	https://www.nature.com/articles/s41592-018-0009-z	[117]
FlowSIg	A method for inferring communication driven intercellular flow from scRNA-seq or ST data using graphical causal modeling and conditional independence		Python	https://github.com/axelalmet/flowsig/tree/main	[118]
Spatial distance and proximity analysis
SpatialCorr	Used to identify gene sets with spatially correlated structures, test spatial transcriptome differences for each gene set within tissue regions, as well as correlations between regions and between regions		Jupter Notebok, Python	https://github.com/mbernste/spatialcorr	[119]
SpaOTsc	Inferring cellular communication from the expression of ligands, receptors, and downstream genes using optimal transmission algorithms		Jupter Notebok, Python	https://github.com/zcang/SpaOTsc	[120]
BATCOM	Based on the Tweedie distribution (a novel generalized linear regression model with composite Poisson gamma distribution), infer cell communication from ST data and obtain the strength of cell communication between different cell types from regression coefficients		R, C++	https://github.com/dongyuanwu/BATCOM	[121]
COMMOT	Screening intercellular communication in ST data through collective optimal transport, using machine learning models to infer spatial signal transduction directionality and genes regulated by signal transduction		Python	https://github.com/zcang/COMMOT	[122]
SpaTalk	A spatially resolved cell-cell communication inference method that creatively integrates the principles of ligand-receptor pairs proximity and ligand receptor target (LRT) co expression to model and score the LET signal network between spatially adjacent cells dependent on graph networks and knowledge graph methods		R	https://github.com/ZJUFanLab/SpaTalk	[123]
STcomm	A method of using cell type decomposition (RCTD) for deconvolution analysis of scRNA-seq seq data, creating a co localization network based on cell types, extracting LR expression pairs from ST data, and nested cellchat for cell communication analysis		R	https://github.com/gpenglab/STcomm	[124]
SpaCET	Based on a prior knowledge base, evaluate the level of interaction between LR pairs in a point in space, score the LR network using the BiRewire tool, and then construct a communication network of co located cell types		R	https://github.com/data2intelligence/SpaCET	[125]
CCPLS	A spatial transcriptome tool that identifies single-cell resolution through partial least squares (PLS) regression model, models PLS regression for each cell type, regulates high variable genes through multiple cell interactions, and evaluates cell communication strength using estimated coefficients		R	https://github.com/bioinfo-tsukuba/CCPLS	[126]
CINS	Identifying key LRIs in cell interactions based on Bayesian network analysis and constrained regression analysis models		Jupyter Notebook	https://github.com/xiaoyeye/CINS	[127]
RNA-Magnet	Based on manually screened LR pairs, score LR interactions to predict potential physical and signal interactions		R	https://github.com/veltenlab/rnamagnet	[128]
spaCI	Based on a novel adaptive graph model with attention mechanism, combined with cell spatial position and gene expression level, LR of adjacent cells and upstream transcription factors are identified to construct a cell communication network		Jupyter Notebook, Python	https://github.com/QSong-github/spaCI	[129]
SpatialDM	A statistical model and toolbox that uses bivariate Moran statistics to identify spatial co expression (i.e., spatial integration). Introduced zero distribution analysis derivation, making it scalable for analyzing millions of cells		Jupter Notebok, Python	https://github.com/StatBiomed/SpatialDM	[88]
stLearn	Developing a two-level arrangement with spatial constraints (SCTP) to study cell interactions		Python, HTML	https://github.com/BiomedicalMachineLearning/stLearn	[130]
MESSI	Using Mixture of Experts (MoE) and multi task learning models to jointly simulate the interactions within and between cells from spatial and single-cell data		Jupyter Notebook, Python	https://github.com/doraadong/MESSI	[81]
ScHOT	Can be applied to cells along continuous trajectories or across spaces, and adapted to various high-order measurements, including variability or correlation, differential expression testing		R	https://github.com/shazanfar/scHOT/	[131]
Squidpy	A tool for analyzing spatial transcriptome data, with multiple visualization processing functions for spatial transcriptome data, using CellphoneDB method to construct a cell communication network		Python	https://github.com/scverse/squidpy	[132]
CellNeighborEX	A cell adjacency distance is defined based on Delaunay triangulation, radial distance, and k-nearest neighbors (KNN) model. Adjacent cell types are then divided into homotypic and heterotypic cell types. The transcriptomes of homotypic and heterotypic cells are compared to identify adjacency dependent genes and construct a cellular pathway network		Python	https://github.com/hkim240/CellNeighborEX	[133]
Traditional machine learning and deep learning
DeepCCI	A deep learning framework based on Graph Convolutional Networks (GCN) for inferring intercellular interactions from scRNA-seq data		Python, R	https://github.com/JiangBioLab/DeepCCI	[134]
CytoCommunity	A tool for identifying tissue cell neighborhood (TCN) based on graph neural network model for cell phenotype and spatial distribution recognition		Python, R	https://github.com/huBioinfo/CytoCommunity	[135]
LR Hunting	Based on the random forest model to interpolate data between different cell types, unsupervised RFs are used to identify significant LRIs and construct a cell communication network		R	https://github.com/TransBioInfoLab/LRinteractions	[136]
NetPhosPan	General deep convolutional neural network framework for predicting receptor ligand interactions, applied to kinase phosphorylation prediction		Independent application	http://www.cbs.dtu.dk/services/NetPhos/	[137]
GCNG	Extracting the cell adjacency matrix and expression matrix from ST data, normalize them, and input them into a graph convolutional network. Known ligand and receptor genes form a complex network and undergo cross validation		Python	https://github.com/xiaoyeye/GCNG	[138]
Neighbor-seq	A random forest classifier training model and calculating the enrichment score of cell interactions to construct a cell communication network		R	https://github.com/sjdlabgroup/Neighborseq	[139]
HiVAE	Inferring Cell Communication Based on Hierarchical Variational Autoencoder Model		Python	https://github.com/probabilistic-learning/HI-VAE	[140]
DeepTalk	By integrating scRNA-seq and ST data using Graph Attention Networks (GAT), subgraph based GAT can be used to capture communication between cells at multiple levels		Jupyter Notebook, Python	https://github.com/JiangBioLab/DeepTalk	[141]
scMultiSim	A computer simulation tool that can generate multimodal single-cell data, including gene expression, chromatin accessibility, RNA velocity, and spatial cell location, while considering the correlation between modalities		R	https://github.com/ZhangLabGT/scMultiSim	[142]
RobustCCC	A tool that integrates 14 cell communication inference methods and simulates single-cell transcriptome data		R, Python	https://github.com/chenxing-zhang/RobustCCC	[143]
HoloNet	Integrating LR pairs, spatial distribution of cell types, and downstream genes to develop a graph neural network-based (GNN) learning model		Python	https://github.com/lhc17/HoloNet	[144]
GraphComm	Based on graph deep learning methods, infer cell communication using pre collected protein interactions data		Jupyter Notebook, Python	https://github.com/bhklab/GraphComm	[145]
DeepLinc	A deep generative model based on Variational Graph Autoencoder (VGAE) is used to reconstruct the cellular interaction landscape from spatial transcriptome data. Inferring the interaction between the distal and proximal ends of missing cells		Python	https://github.com/xryanglab/DeepLinc	[146]
CellEnBoost	Based on the combination of optical gradient enhancement machine and AdaBoost with convolutional neural network classification to predict potential LRI, filter the predicted LRI and known LRI, and construct a cell communication network using the filtered LRI		Python	https://github.com/yuanruya/CellEnBoost	[147]
ScTenifoldXct	Semi supervised computational tool for detecting ligand and receptor-mediated cell-cell interactions		Jupter Notebok, Python	https://github.com/cailab-tamu/scTenifoldXct	[148]
SVCA	A tool based on Gaussian processes to model a single mutation based spatial source and analyze cell interactions		C++, Python, HTML, C, Jupter Notebok	https://github.com/damienArnol/svca	[149]
DIISCO	A Bayesian framework for characterizing the temporal dynamics of cellular interactions using single-cell RNA sequencing data from multiple time points		Jupyter Notebook	https://github.com/azizilab/DIISCO_public	[150]
ISCHIA	A computational framework to analyze the spatial co-occurrence of cell types and transcript species within spots		R	https://github.com/ati-lz/ISCHIA	[151]
Metabolic models and energy balance
scFBA	A tool for converting single-cell transcriptome into single-cell flux balance analysis (scFBA) to predict single-cell pathway groups and their potential metabolic interactions		MATLAB	https://github.com/BIMIB-DISCo/scFBA	[90]
scFEA	A graph neural network model is used to infer metabolite expression levels from scRNA-seq data, identify metabolic modules or cell populations with common metabolic variations, evaluate the sensitivity of enzymes to the overall metabolic flux, and infer cell-tissue and cell-cell metabolic communication		Jupyter Notebook, Python	https://github.com/changwn/scFEA	[152]
COMPASS	A tool based on scRNA-seq and flux balance analysis (FBA) to characterize cellular metabolic status and detect targets throughout the entire metabolic network		Python	https://github.com/YosefLab/Compass	[153]
MEBOCOST	A metabolic mediated cell communication tool that estimates the relative abundance of metabolites and associates them with previously collected enzyme target genes through gene expression of metabolic reaction enzymes, and constructs a cell communication network		Jupyter Notebook, Python	https://github.com/zhengrongbin/MEBOCOST	[154]
MISTy	An interpretable machine learning framework that can analyze relationships within and between cells. Capable of handling custom quantity views. Then analyze the contribution of each view to the total expression of each marker		R	https://github.com/saezlab/mistyR	[155]
Tensor decomposition and matrix decomposition
ScTensor	First use of Tensor algorithm to identify key ligand receptor pairs present in cell types		R	https://github.com/rikenbit/scTensor	[156]
Tensor-cell2cell	An unsupervised method using Tensor decomposition to decipher context driven intercellular communication by simultaneously considering multiple stages, states, or positions of cells		Python	https://github.com/earmingol/cell2cell	[157]
scITD	Using the single cell Interpretable Tensor Decomposition (scITD) method to capture the interactions between one cell type and other cell types		R, C++	https://github.com/kharchenkolab/scITD	[158]
NCEM	A graph neural network-based approach for node centered expression modeling, estimating the impact of niche composition on gene expression in an unbiased manner from spatial molecular spectrum data		Python	https://github.com/theislab/ncem	[159]
DiSiR	Based on deep learning neural networks, recognize and distinguish spatial regions using RGB images and annotations, and analyze cell communication status		Python, JavaScript	https://github.com/delair-ai/DISIR	[160]
Transcription factor (TF) and signaling pathway analysis
CellCall	Integrating ligand receptor and transcription factor (TF) activity to infer intercellular and intracellular cellular communication pathways		R	https://github.com/ShellyCoder/cellcall	[46]
CellComNet	Based on the deep neural network and heterogeneous Newton boosting machine model, LRI is mined, and then combined with the LRI collected in the previous stage for joint analysis to score LR and construct a cell communication network		Python	https://github.com/ringsssss/CellComNet	[161]
CCCExplorer	Revealing intercellular communication as a direct and connected network. The scope of these cell communications ranges from ligand receptor interactions to transcription factors and their target genes		Java, Independent application	https://github.com/methodistsmab/CCCExplorer	[83]
Cell2cell	By using the modified Bray Curtis score, calculate the LRI score for each pair, and finally summarize it into the overall CCI score for each pair of cells to predict the cell communication network in the spatial transcriptome		Python	https://github.com/earmingol/cell2cell	[162]
Commpath	Collecting data from a comprehensive database of signaling pathways and quantify the expression of the data within individual cells. Screening ligand receptor pairs related to signaling pathways through the activity of signaling pathways in receptor cells		R	https://github.com/yingyonghui/commpath	[163]
ScMLnet	Based on cell type specific gene expression, prior network information, and statistical inference, a multi-layer network is constructed by integrating intercellular pathways (ligand receptor interactions) and intracellular subnets (receptor TF pathways and TF target gene interactions)		R, Python	https://github.com/SunXQlab/scMLnet/	[164]
FunRes	A computational tool for identifying functional cell states induced by LR mediated CCI, which can classify cell types and identify functional states through CCI and TF functional annotations		R	https://git-r3lab.uni.lu/kartikeya.singh/funres	[165]
TimeTalk	The time information revealed by trajectory analysis and Granger causality test can elucidate the potential causal relationship between ligand receptor interactions and TF activity		R	https://github.com/ChengLiLab/TimeTalk	[166]
Domino	Analysis of intracellular and intercellular signals in single-cell RNA seq based on transcription factor activation		Python, Jupyter Notebook	https://github.com/HazyResearch/domino	[167]
CellComm	A tool based on LR and TF joint association of downstream signaling pathways		Python, JavaScript	https://github.com/mikemey/cellcomm	[168]
DcjComm	A screening method for functional module genes and feature genes, cell clustering, and cell interaction analysis (cell interaction analysis comprehensively considers L-R/R-TF/TF-TG based on Reactome proteomics and KEGG database)		R	https://github.com/Ginnay/DcjComm	[169]
Multiple combination methods
COMUNET	Based on the multiplex networks algorithm, cell communication can be inferred, and comparative analysis can also be conducted between two conditions		Jupyter Notebook, R	https://github.com/ScialdoneLab/COMUNET	[170]
BulkSignalR	A method of inferring LR network based on bulk RNA seq data, and then integrating LR and downstream pathways to form a cellular communication network		R	https://github.com/jcolinge/BulkSignalR	[171]
PyMINEr	Fully automated cell type recognition, analysis of cell type specific pathways, gene regulation analysis based on graph theory, and detection of autocrine paracrine signaling networks		Python	https://www.sciencescott.com/	[172]
CrossTalkeR	A cell communication tool that can select specific cell types or ligands and receptors for comparison under two conditions, predicting network node scores based on CPDB		Jupyter Notebook, R	https://github.com/CostaLab/CrossTalkeR	[173]
stMLnet	A tool for inferring spatial intercellular communication and multi-layer signal transduction regulation by quantifying distance weighted ligand receptor signaling activity based on a spatiotemporal multi-layer network model and mapping it to intracellular targets		R	https://github.com/SunXQlab/stMLnet	[174]
Comparative evaluation of cell communication tools
ESICCC/CCCbank	A system benchmark framework for selecting the optimal analysis tools suitable for scRNA-seq and ST data		R	https://github.com/SunXQlab/CCCbank	[92]
LIANA	A system benchmark framework for selecting the optimal analysis tools suitable for scRNA-seq and ST data		R	https://github.com/saezlab/liana	[91]
LIANA+	A scalable framework built around a rich knowledge base to decode coordinated inter- and intracellular signalling events from single- and multi-condition datasets in both single-cell and spatially resolved data		Python	https://liana-py.readthedocs.io/en/latest	[93]
Analysis platform
InterCellar	An online analysis platform that uses scRNA-seq dataset combined with protein annotation information and protein interaction characteristics to perform user-defined analysis of intercellular communication		R	https://github.com/martaint/InterCellar	[175]
TALKIEN	An online analysis platform that visualizes cell communication by constructing protein-protein interaction networks and can also expand the display of downstream receptor pathway networks		HTML, R	https://github.com/odap-ubs/TALKIEN	[176]
Analyze cell communication under various conditions
MOFAcell	Multi omics factor analysis (MOFA) models various types of tissue centered views to study cell communication under multiple conditions in multiple datasets		Jupyter Notebook, R	https://github.com/saezlab/MOFAcell	[177]
DIALOGUE	A method for systematically discovering MCP from single-cell or spatial genomics data. We define MCP as a combination of different expression programs in different cell types		R	https://github.com/livnatje/DIALOGUE	[178]
