# Supplementary material for: New Insights and Implications of Cell–Cell Interactions in Developmental Biology
Source: Int J Mol Sci. 2025 Apr 23;26(9):3997. doi: 10.3390/ijms26093997 (PMC12072105; doi:10.3390/ijms26093997)
Supplement: Supplementary file 1 [file ijms-26-03997-s001.zip › Supplementary Table 1 Database introduction.xlsx]

## Sheet: Sheet1
Supplementary Table 1 Database introduction
Database name	Introduce	Website link	Ref
Ligand-receptor paris database
celltalkDB	A database containing 3398 human and 2033 mouse LR pairs data, integrated with multiple biological annotations and signaling pathway information	http://tcm.zju.edu.cn/celltalkdb/index.php	[29]
cellphoneDB	A database containing 1419 interacting molecules (including proteins, enzymes, and transporters), of which 1056 are independent proteins, 121 are non peptide ligands, and 240 are heteropolytic proteins. In addition, the database also includes 2911 LR pairs, of which 1882 are mediated by protein-protein interactions, 1029 are mediated by non protein ligands, and 211 LR pairs are associated with tr…	https://www.cellphonedb.org	[31]
KEGG	A database that integrates genomic, chemical, and systemic functions, including numerous metabolic pathways and relationships between them	https://www.genome.jp/kegg/	[32]
cellchatDB	A database of two species, humans and mice, containing 2021 validated LR pairs, including 60% of secretory interactions and 48% of heterogeneous molecular complexes involved in interactions	http://www.cellchat.org/index_inner.html	[30]
Cellinker	A database containing over 3700 LR pairs from humans and 3200 mice, as well as 400 LR pairs related to endogenous small molecules	https://rna-society.org/cellinker	[33]
NicheNet	A species consisting of humans and mice, with 12659 pairs of LR pairs, 11390 pairs of ligand target gene pairs, and 13879 pairs of intracellular signaling and protein interaction network genes	https://github.com/saeyslab/nichenetr	[34]
Gene Ontology	A database divided into three domains: molecular function (MF), cellular composition (CC), and biological processes (BP), including the interaction relationships between various genes	https://www.geneontology.org/	[35]
ICELLNET	A database of 1669 LR pairs for a species of human	https://github.com/soumelis-lab/ICELLNET	[36]
singlecellsignalR	A database of 3251 LR pairs for a species of human, and also provides LR pairs for mice homologous to humans	https://github.com/SCA-IRCM/LRdb	[37]
Omnipath	A molecular biology prior knowledge database that includes signal networks (interactions), enzyme PTM associations, protein complexes, protein annotations (functions, localization, and diseases, etc.), and intercellular communication data	https://omnipathdb.org/	[38]
DLRP	A sub database of DIP database containing 1089 individual proteins and 1269 paired protein-protein interaction data	https://dip.doe-mbi.ucla.edu/dip/Main.cgi	[39]
CCIDB	A database containing biological and clinical signaling pathways involved in each interaction between two species, humans and mice	https://ccidb.sysmed.kr/	[40]
Cell-Cell Interaction Database	A database of intercellular interactions containing 1851 receptor genes, 1593 ligand genes, and 433 ECM genes	https://baderlab.org/CellCellInteractions#ref6	[41]
Reactome	A knowledge database of human biomolecular pathways, homologous analysis of 15 non-human species such as mice, rats, chickens, and pufferfish	https://reactome.org/	[42]
connectomeDB	One species is human, with a database of 2293 LR pairs, and also provides homologous LR pair data for 20 common human species (such as mice, rats, zebrafish)	https://db.humanconnectome.org/	[43]
IUPHAR-DB	A database that provides an overview of pharmacological targets and experimental ligands, including 3039 protein targets and 12163 ligand molecules	https://www.guidetopharmacology.org/	[44]
CITEdb	A database of 728 LR pairs for a species of human	https://www.citedb.cn/#/	[45]
Cellcall	A database based on KEGG collected ligand receptor transcription factor axis	https://github.com/ShellyCoder/cellcall	[46]
CellCommuNet	A database of 514463 intercellular communication networks and 329174 communication networks for differences between disease and healthy groups, consisting of a species of humans and mice	http://www.inbirg.com/cellcommunet	[47]
IUPHAR/BPS Guide to Pharmacology	A searchable database containing quantitative information on drug targets, prescription drugs, and experimental drugs that work on them	https://www.guidetopharmacology.org/	[48]
A draft network of ligand–receptor-mediated multicellular signalling in human	A database of human ligand receptor mediated multicellular signaling networks, including communication maps between 144 primary human cells	https://fantom.gsc.riken.jp/5/suppl/Ramilowski_et_al_2015/	[49]
PlantPhoneDB	A database containing LR pairs of five species: Arabidopsis, rice, tomato, corn, and poplar	https://jasonxu.shinyapps.io/PlantPhoneDB	[50]
FlyPhoneDB	A database containing LR pairs of fruit fly species	http://www.flyrnai.org/tools/fly_phone	[51]
InterCellDB	An analysis platform that includes single-cell data from humans and mice, as well as bound protein annotation information (cell localization and functional classification)	https://github.com/ZJUDBlab/InterCellDB	[52]
Protein-protein interaction database
HPRD	A database containing functions such as human protein interactions, protein annotation, subcellular localization, structural domains, post transcriptional modifications, and a collection of signaling pathways	http://www.hprd.org/	[53]
HPMR	A database containing sequences, literature, and expression data of human plasma membrane receptors and orthologs	http://receptome.stanford.edu/HPMR/	[54]
PICKLE	A database of protein-protein interactions between humans and mice	http://www.pickle.gr	[55]
APID	A database that provides a collection of protein interactions for over 1100 organisms, including 30 species with over 500 interactions	http://apid.dep.usal.es	[56]
IntAct	An open-source molecular interaction database that provides annotation and visualization of protein interactions	https://www.ebi.ac.uk/intact	[57]
Pathway Commons	A database that integrates biological pathway information from multiple species and databases, including biochemical reactions, assembly of biomolecule complexes, and physical interactions involving proteins, DNA, RNA, and small molecule compounds	http://www.pathwaycommons.org/	[58]
The Human Protein Atlas（HPA）	The human protein atlas database contains 11351 gene interactions in the protein metabolism interaction network	https://www.proteinatlas.org/	[59]
UniProt	A protein database containing protein sequences, functional information, and research paper indexes, consisting of three sub databases: Swiss Prot, TrEMBL, and PIR-PSD	https://www.uniprot.org/	[60]
STRING	A network database of protein interactions based on public databases and literature information. Collected information on gene protein interactions from databases such as UniProit, KEGG, NCBI, and Gene Ontology	https://string-db.org/	[61]
BioGRID	A database containing interactions between proteins, between proteins and DNA, and between drugs and proteins for species such as humans, mice, zebrafish, etc	https://thebiogrid.org/	[62]
Mapping the human membrane proteome	A human membrane protein database containing 6718 proteins	https://bmcbiol.biomedcentral.com/articles/10.1186/1741-7007-7-50	[63]
GPS-prot	A public database providing information on human encoded proteins, containing mRNA and protein expression information for 24000 genes encoding human proteins in 44 normal tissues, 18 tumor tissues, 69 cell lines, and 18 blood cells	http://gpsprot.org/	[64]
Wiki-pi	A database centered on human protein-protein interactions, providing disease or pathway associations, protein annotations	https://hagrid.dbmi.pitt.edu/wiki-pi/	[65]
iHOP	A tool that can automatically retrieve information on over 80000 biomolecules from millions of PubMed databases	http://www.ihop-net.org/UniPub/iHOP/	[66]
Metabolite database
MACC	A database contains: (a) 4206 metabolite related cell communication pairs, involving 244 endogenous metabolites in humans; (b) 226 comprehensive cell subtypes and 296 disease states, such as cancer, autoimmune diseases, and pathogen infections; (c) 4508 metabolite related enzymes and transporters, involving 542 pathways; (d) Module functionality for visualizing multiple metabolite cell interactio…	http://macc.badd-cao.net	[28]
